# Supplementary material for: Serological and hematological characteristics of Sjogren’s syndrome and dry eye syndrome patients using a novel immune serology technique
Source: PLoS One. 2020 Dec 31;15(12):e0244712. doi: 10.1371/journal.pone.0244712 (PMC7774976; doi:10.1371/journal.pone.0244712)
Supplement: S1 Data — (XLSX) [file pone.0244712.s003.xlsx]

## Sheet: MFI Data
		Sjögren asssociated antigens - MFI Levels
CODE	GROUP	SSA-Trim 21 (50kDa)	SSA-Trove (60KDa)	SSB-La
MP-487	SS	7673	1107	5788
MP-486	SS	15	33	81
MP-485	SS	10	16	167
MP-484	SS	17	18	23
MP-483	SS	13	32	5842
MP-481	SS	17	7	303
MP-480	SS	10	13	600
MP-478	SS	13	19	375
MP-477	SS	11	15	54
MP-476	SS	1562	10	9
MP-475	SS	48	29	11
MP-474	SS	1018	21	138
MP-470	SS	21	25	75
MP-466	SS	20	14	45
MP-465	SS	28	37	4010
MP-464	SS	27	29	37
MP-462	SS	31	11	60
MP-460	SS	1271	52	210
MP-457	SS	14	9	101
MP-456	SS	5	15	1
MP-453	SS	6529	1185	7188
MP-448	SS	17	14	20
MP-446	SS	15	12	57
MP-443	SS	2464	1	8
MP-442	SS	9	11	109
MP-441	SS	1	1	19
MP-440	SS	16	1	31
MP-437	SS	1	6	1
MP-436	SS	67	13	93
MP-435	SS	749	18	49
MP-434	SS	770	98	109
MP-433	SS	81	18	29
MP-175	SS	5	6	5
MP-174	SS	13166	7409	12906
MP-172	SS	33	21	134
MP-171	SS	12461	670	12639
MP-170	SS	5516	248	3367
MP-169	SS	9101	2551	4985
MP-168	SS	10241	2674	1318
MP-167	SS	19	8	145
MP-166	SS	12	7	131
MP-165	SS	14514	199	5064
MP-164	SS	377	1	522
MP-163	SS	14621	5652	12346
MP-162	SS	1306	11	724
MP-161	SS	10316	138	9494
MP-160	SS	10	18	127
MP-159	SS	14057	450	15922
MP-158	SS	1	4	1
MP-157	SS	15	19	4
MP-156	SS	4	1	5
MP-155	SS	31	2	13
MP-154	SS	1	6	3
MP-153	SS	8	12	9
MP-152	SS	14500	1208	3058
MP-151	SS	3	45	75
MP-150	SS	10151	191	2824
MP-149	SS	11022	5073	7617
MP-148	SS	2	14	92
MP-147	SS	15	4	342
MP-1466	SS	2342	31	47
MP-1465	SS	10893	110	1092
MP-1464	SS	10703	8620	2869
MP-1463	SS	6053	203	4392
MP-1462	SS	7	20	40
MP-1461	SS	8	19	924
MP-1460	SS	128	42	87
MP-1458	SS	5	11	18
MP-1457	SS	1	24	1
MP-1456	SS	8329	5185	7173
MP-1455	SS	4874	30	223
MP-1454	SS	6091	500	8187
MP-1453	SS	10	7	95
MP-1452	SS	12514	4962	15557
MP-1451	SS	1	4	1
MP-1450	SS	5	9	156
MP-1449	SS	1	8	326
MP-1448	SS	4	12	4
MP-1170	SS	2	8	187
MP-1168	SS	79	11	20
MP-1167	SS	1	8	43
MP-1166	SS	7651	5961	6688
MP-1165	SS	1	48	16
MP-1164	SS	1	1	1
MP-1162	SS	57	3	501
MP-1161	SS	201	4	18
MP-1160	SS	1	1	12
MP-1156	SS	3379	160	1995
MP-1152	SS	177	55	4647
MP-1148	SS	1401	7	30
MP-1069	SS	30	29	319
MP-438	DES	3	70	37
MP-184	DES	18	21	944
MP-146	DES	49	10	12
MP-145	DES	45	34	184
MP-144	DES	20	13	7
MP-143	DES	18	19	9
MP-1420	DES	4	31	32
MP-142	DES	274	63	8440
MP-1419	DES	4	13	56
MP-1418	DES	3	108	49
MP-1417	DES	6	12	367
MP-1416	DES	16	103	18
MP-1415	DES	3	19	2
MP-1414	DES	4	8	270
MP-1413	DES	13	24	71
MP-1412	DES	4	16	1
MP-1411	DES	6	8	8
MP-1410	DES	1	15	11
MP-141	DES	6	1	1
MP-1409	DES	9	16	467
MP-1408	DES	7	57	161
MP-1407	DES	4	18	38
MP-1406	DES	8	12	169
MP-1405	DES	6	12	18
MP-1404	DES	5	8	27
MP-1403	DES	10	19	42
MP-1402	DES	5	14	5
MP-1401	DES	10	47	25
MP-140	DES	13	8	253
MP-139	DES	1798	55	14
MP-138	DES	9	13	83
MP-137	DES	6	8	28
MP-136	DES	104	42	27
MP-135	DES	95	5	5
MP-134	DES	2	6	21
MP-133	DES	1	1	93
MP-132	DES	130	20	230
MP-131	DES	5	21	464
MP-130	DES	13	25	6
MP-129	DES	122	9	10
MP-128	DES	28	94	4695
MP-127	DES	34	54	76
MP-126	DES	14	10	163
MP-125	DES	4	20	497
MP-124	DES	3	21	25
MP-123	DES	9	12	388
MP-122	DES	26	24	112
MP-121	DES	9	14	36
MP-120	DES	28	28	6
MP-117	DES	18	21	58
MP-116	DES	29	10	142
MP-115	DES	80	16	295
MP-114	DES	17	26	408
MP-1139	DES	1	1	1
MP-1138	DES	24	34	459
MP-1137	DES	4	21	33
MP-1136	DES	17	29	155
MP-1135	DES	90	40	60
MP-1134	DES	16	32	363
MP-1133	DES	14	17	4
MP-1132	DES	4	6	50
MP-1131	DES	1	2	3
MP-1130	DES	13	23	291
MP-113	DES	21	4	71
MP-1129	DES	22	34	7
MP-1128	DES	10	9	104
MP-1127	DES	14	23	46
MP-1126	DES	8	13	13
MP-1125	DES	9	14	135
MP-1124	DES	3	5	66
MP-1123	DES	1	1	1
MP-1122	DES	28	30	22
MP-1121	DES	197	6	84
MP-1120	DES	1	18	759
MP-112	DES	16	20	26
MP-1119	DES	6	13	7
MP-1118	DES	4	12	20
MP-1117	DES	7	16	121
MP-1116	DES	2	14	312
MP-1114	DES	3	13	36
MP-1113	DES	16	21	39
MP-1112	DES	13	92	10
MP-1111	DES	18	72	339
MP-1110	DES	14	18	21
MP-111	DES	67	8	1
MP-1109	DES	11	12	34
MP-1108	DES	14	19	11
MP-1107	DES	45	100	61
MP-1106	DES	5	17	310
MP-1105	DES	10	20	331
MP-1104	DES	6	5	87
MP-1103	DES	6	25	11
MP-1102	DES	12	18	8
MP-1101	DES	6	17	344
MP-110	DES	1	1	82
MP-109	DES	17	141	424
MP-108	DES	26	14	785
MP-107	DES	38	48	2978
MP-106	DES	8	6	1
MP-105	DES	13	24	20
MP-104	DES	790	4	18
MP-103	DES	26	19	1
MP-984	Control	1	7	30
MP-982	Control	14	33	27
MP-981	Control	6	11	299
MP-978	Control	17	35	47
MP-975	Control	9	22	169
MP-973	Control	1	27	6
MP-967	Control	8	10	174
MP-963	Control	22	41	21
MP-962	Control	16	49	54
MP-961	Control	9	51	58
MP-960	Control	18	27	44
MP-959	Control	2	20	51
MP-958	Control	34	26	30
MP-956	Control	24	13	205
MP-953	Control	108	35	363
MP-952	Control	22	30	209
MP-951	Control	1	45	123
MP-949	Control	11	6	503
MP-945	Control	10	52	162
MP-943	Control	11	19	10
MP-942	Control	22	22	11
MP-935	Control	59	33	13
MP-934	Control	8	10	15
MP-933	Control	9	45	495
MP-932	Control	17	32	30
MP-929	Control	2	18	59
MP-928	Control	8	26	245
MP-927	Control	57	38	195
MP-926	Control	16	21	327
MP-923	Control	14	81	341
MP-922	Control	5	3	9
MP-917	Control	4	21	92
MP-916	Control	37	14	247
MP-826	Control	12	252	225
MP-825	Control	19	24	107
MP-824	Control	15	2	348
MP-823	Control	74	13	20
MP-822	Control	22	10	41
MP-820	Control	1	1	4
MP-819	Control	5	1	7
MP-818	Control	10	1	170
MP-816	Control	6	1	69
MP-812	Control	42	21	108
MP-810	Control	2	16	201
MP-809	Control	11	5	24
MP-806	Control	5	26	166
MP-804	Control	47	39	106
MP-803	Control	9	33	21
MP-740	Control	28	25	102
MP-738	Control	11	28	194
MP-737	Control	58	17	99
MP-733	Control	1	28	152
MP-732	Control	794	6	9
MP-727	Control	14	22	139
MP-726	Control	12	12	5
MP-723	Control	1	1	76
MP-722	Control	6	115	87
MP-7	Control	13	34	400
MP-674	Control	6	29	430
MP-670	Control	33	16	95
MP-669	Control	16	23	287
MP-668	Control	24	31	581
MP-667	Control	51	40	63
MP-666	Control	24	47	41
MP-665	Control	26	70	23
MP-664	Control	21	26	828
MP-661	Control	22	58	337
MP-660	Control	356	21	235
MP-659	Control	9	19	105
MP-658	Control	4	362	311
MP-656	Control	19	19	105
MP-655	Control	31	22	574
MP-654	Control	33	30	57
MP-652	Control	54	34	87
MP-648	Control	5	5	132
MP-644	Control	136	22	116
MP-643	Control	12	11	7
MP-6	Control	17	15	88
MP-50	Control	23	19	348
MP-5	Control	6	21	83
MP-46	Control	18	18	33
MP-45	Control	18	27	8
MP-42	Control	27	23	157
MP-400	Control	80	27	145
MP-40	Control	18	30	75
MP-39	Control	17	50	334
MP-38	Control	22	151	378
MP-37	Control	31	25	134
MP-35	Control	2	25	9
MP-32	Control	15	52	515
MP-31	Control	68	19	50
MP-30	Control	12	17	210
MP-29	Control	18	20	85
MP-27	Control	16	106	844
MP-26	Control	46	18	466
MP-25	Control	42	41	71
MP-24	Control	5	68	68
MP-22	Control	1	4	297
MP-207	Control	8	12	57
MP-204	Control	19	24	33
MP-202	Control	6	5	17
MP-200	Control	6	1	1
MP-199	Control	13	29	80
MP-198	Control	8	8	1
MP-197	Control	22	23	45
MP-196	Control	18	17	162
MP-195	Control	1	5	22
MP-194	Control	32	29	88
MP-193	Control	29	17	198
MP-192	Control	29	22	20
MP-191	Control	18	28	20
MP-190	Control	1	46	3
MP-189	Control	4	8	788
MP-188	Control	31	24	523
MP-187	Control	18	23	15
MP-186	Control	3	8	166
MP-185	Control	1	5	18
MP-183	Control	1	4	1
MP-182	Control	18	15	41
MP-181	Control	115	8	159
MP-180	Control	1	1	1
MP-18	Control	89	34	265
MP-179	Control	19	15	26
MP-178	Control	12	10	524
MP-177	Control	24	4	373
MP-176	Control	1	3	229
MP-1699	Control	12	119	60
MP-1698	Control	25	45	65
MP-1696	Control	31	19	54
MP-1695	Control	10	31	196
MP-1694	Control	71	16	160
MP-1693	Control	12	19	16
MP-1692	Control	26	19	174
MP-1691	Control	7	16	59
MP-1690	Control	1	15	5
MP-1689	Control	7	24	264
MP-1688	Control	6	13	160
MP-1687	Control	24	42	482
MP-1686	Control	11	40	47
MP-1684	Control	8	24	627
MP-1682	Control	12	11	113
MP-1681	Control	6	12	155
MP-1677	Control	9	7	52
MP-1675	Control	49	35	325
MP-1673	Control	32	36	28
MP-1671	Control	12	38	267
MP-1670	Control	13	45	482
MP-1600	Control	4	3	277
MP-1599	Control	5	48	298
MP-1598	Control	26	24	32
MP-1597	Control	11	20	11
MP-1596	Control	3	10	3
MP-1595	Control	14	8	100
MP-1592	Control	7	5	2
MP-1591	Control	25	39	71
MP-1590	Control	7	31	48
MP-1587	Control	2	24	32
MP-1586	Control	149	44	41
MP-1585	Control	3	3	33
MP-1584	Control	5	3	142
MP-1583	Control	2	12	20
MP-1579	Control	9	6	31
MP-1567	Control	29	12	25
MP-1566	Control	5	19	9
MP-1564	Control	10	14	205
MP-1563	Control	3	12	250
MP-1561	Control	3	49	30
MP-1560	Control	18	16	80
MP-1559	Control	6	16	90
MP-1557	Control	5	26	249
MP-1556	Control	12	16	203
MP-1554	Control	7	77	65
MP-14	Control	29	47	179
MP-1264	Control	2	14	17
MP-1262	Control	1	5	17
MP-1260	Control	3	12	21
MP-1235	Control	7	8	90
MP-1233	Control	18	22	215
MP-1229	Control	3	12	26
MP-1228	Control	4	24	24
MP-1227	Control	16	40	430
MP-1225	Control	8	14	52
MP-1224	Control	11	24	15
MP-1222	Control	6	18	9
MP-1219	Control	1	1	9
MP-1155	Control	9	19	16
MP-1154	Control	1	1	1
MP-102	Control	18	84	319
MP-101	Control	15	31	118
MP-10	Control	10	151	196
